# Supplementary material for: Predicting the Potential Distribution of Aconitum carmichaelii Debeaux in China Under Climate Change Using an Optimized MaxEnt Model
Source: Plants (Basel). 2026 Mar 31;15(7):1067. doi: 10.3390/plants15071067 (PMC13075062; doi:10.3390/plants15071067)
Supplement: Supplementary file 1 [file plants-15-01067-s001.zip]

Archive with 2 entries (2 files):
- Figure S1.tif
- Supplementary Table S1-S2.xlsx
