# Supplementary material for: Predicting the Potential Distribution of Aconitum carmichaelii Debeaux in China Under Climate Change Using an Optimized MaxEnt Model
Source: Plants (Basel). 2026 Mar 31;15(7):1067. doi: 10.3390/plants15071067 (PMC13075062; doi:10.3390/plants15071067)
Supplement: Supplementary file 1 [file plants-15-01067-s001.zip › Supplementary Table S1-S2.xlsx]

## Sheet: Supplementary Table S1
Supplementary Table S1. The distribution points of the Aconitum carmichaeli
species	longitude	latitude	Source
1	100.567	27.5	Literatures
2	100.333	34.45
3	99.15	35.0667
4	99.8167	33.8167
5	99.4833	35.4333
6	100.767	33.9667
7	97.05	32.8667
8	97.1667	33.7
9	98.2667	34.55
10	126.083	44.0667
11	99.7167	27.8333
12	102.817	24.8833
13	126.05	42.9333
14	103.733	29.5833
15	101.95	30
16	108.033	30.3
17	108.65	31.95
18	108.417	30.8
19	107.383	29.7
20	107.75	29.3167
21	108.383	31.1667
22	107.317	30.3333
23	109.867	31.0667
24	109.4	31.0167
25	109.55	31.4
26	108.15	29.2667
27	110.717	32.0333
28	110.733	31.35
29	110.35	31.05
30	92.3333	29.8833
31	104.1	35.8333
32	116	40.1833
33	107.85	34.65
34	104.733	31.7667
35	107.017	33.0667
36	119.833	45.2
37	102.917	31.1667
38	123.1	41.0167
39	118.767	44.2333
40	110.383	31.5833
41	107.533	31.05
42	100.567	25.8167
43	99.95	26.1
44	99.8833	25.6
45	99.3667	25.8833
46	100.167	25.2333
47	100.417	24.9
48	101.667	26.9333
49	98.9167	28.4667
50	98.5	27.8833
51	99.15	25.1
52	98.4833	25.0167
53	102.583	25.9333
54	101.317	25.7167
55	104.1	26.2167
56	105.017	25.4667
57	99.9	24.5833
58	99.25	26.6167
59	98.85	25.8167
60	103.4	24.4
61	102.483	23.7
62	99.6333	22.65
63	100.967	23.9333
64	100.783	24.3833
65	102.917	26.9167
66	104.867	27.4333
67	102.75	24.1
68	103.983	24.8167
69	99.55	27.2
70	100.01	27.3
71	99.96	26.87
72	103.3	27.1
73	100.43	26.33
74	103.34	25.19
75	102.19	25.38
76	104.12	30.25
77	102.933	27.7167	Field investigation
78	128.05	42.0667	Chinese Virtual Herbarium
79	120.521	28.9717
80	118.317	29.7
81	104.35	32.85
82	109.05	31.3
83	114.567	28.9833
84	107.217	26.5667
85	121.75	37.2333
86	114.167	29.2
87	115.783	31.1
88	106.661	32.7951
89	101.7	26.55
90	111.333	25.8
91	103.833	31.6833
92	108.117	27.0333
93	109.167	27.6833
94	106.6	27.65
95	105.583	26.8833
96	106.783	26.9667
97	105.383	27.7167
98	105.433	27.3333
99	107.167	28.5167
100	104.383	25.7333
101	109.183	26.6667
102	107.983	28.35
103	105.783	26.25
104	105.533	25.0167
105	107.6	25.7167
106	108.25	25.9333
107	108.45	27.7333
108	110.183	26.7
109	111.65	27.6833
110	111.3	26.3833
111	110.517	29.1167
112	107.1	29.15
113	108.9	30.5833
114	107.6	28.9167
115	104.4	28.6333
116	108.883	29.3833
117	115.4	31.8
118	117.85	29.25
119	111.833	33.0333
120	117.233	28.2833
121	117.117	36.1833
122	116.033	29.4333
123	120.333	40.3167
124	104.533	32.4
125	117.733	36.8667
126	119.217	34.6333
127	109.667	28.4167
128	110.183	29.4
129	106.433	26
130	108.634	33.4077
131	100.167	25.2333
132	100.833	26.4833
133	112.15	37.5333
134	119.717	30.2167
135	114.367	40.65
136	117.317	40.9333
137	113.783	35.45
138	112.667	38.05
139	112.15	38.2167
140	112.233	36.1333
141	127.433	42.2167
142	112.167	35.6833
143	114.25	27.4833
144	117.867	28.8
145	114.967	29.0833
146	106.667	26.4
147	101.683	29.55
148	112.183	31.0167
149	114.323	31.7017
150	117.75	27.8833
151	119.2	30.15
152	111.7	40.8
153	111.8	40.4
154	126.017	43.2833
155	116.617	40.3
156	104.133	32.1
157	100.183	30.95
158	110.783	32.6167
159	114.133	28.4167
160	89.3	28.1667
161	91.95	28.0333
162	99.95	31.4
163	93.75	31.8167
164	92.6333	30.95
165	97.2833	31.15
166	98.9167	31.9333
167	99.8667	28.5833
168	100.3	29.9167
169	95.7	29.8
170	97.9333	31.6833
171	95.5167	30.7667
172	96.7667	31.4667
173	98.2667	31.4667
174	101.383	30.0167
175	100.867	29.9833
176	102.067	35.6167
177	102.467	35.8333
178	101.4	37.3333
179	101.7	32.9
180	100.317	32.2667
181	93.0833	30.0167
182	107.5	33.8
183	102.233	30.3
184	115.467	39.95
185	90.3833	28.9667

## Sheet: SupplementaryTable S2
Supplementary Table S2. Correlation analysis of environmental variables for Aconitum carmichaeli
SPECIES	wc2.1_2.5m_tmin_10.asc	hfp.asc	soilmoisl.asc	wc2.1_2.5m_bio_7.asc	wc2.1_2.5m_bio_15.asc	wc2.1_2.5m_elev.asc	wc2.1_2.5m_prec_11.asc	wc2.1_2.5m_srad_05.asc	wc2.1_2.5m_srad_07.asc	wc2.1_2.5m_srad_10.asc
wc2.1_2.5m_tmin_10.asc	1	0.55	0.37	-0.52	-0.55	-0.7	0.77	-0.62	-0.04	-0.08
hfp.asc	0.55	1	0.27	-0.26	-0.14	-0.48	0.42	-0.37	-0.12	-0.22
soilmoisl.asc	0.37	0.27	1	-0.65	-0.31	0.03	0.59	-0.75	-0.68	-0.15
wc2.1_2.5m_bio_7.asc	-0.52	-0.26	-0.65	1	0.37	-0.2	-0.63	0.68	0.55	-0.25
wc2.1_2.5m_bio_15.asc	-0.55	-0.14	-0.31	0.37	1	0.27	-0.59	0.47	-0.1	0.07
wc2.1_2.5m_elev.asc	-0.7	-0.48	0.03	-0.2	0.27	1	-0.43	0.24	-0.32	0.43
wc2.1_2.5m_prec_11.asc	0.77	0.42	0.59	-0.63	-0.59	-0.43	1	-0.79	-0.22	-0.14
wc2.1_2.5m_srad_05.asc	-0.62	-0.37	-0.75	0.68	0.47	0.24	-0.79	1	0.52	0.36
wc2.1_2.5m_srad_07.asc	-0.04	-0.12	-0.68	0.55	-0.1	-0.32	-0.22	0.52	1	0.2
wc2.1_2.5m_srad_10.asc	-0.08	-0.22	-0.15	-0.25	0.07	0.43	-0.14	0.36	0.2	1
